# Supplementary material for: Evaluation of COVID-19 rapid antigen test against polymerase chain reaction test in immunocompromised patients
Source: PLoS One. 2024 Aug 2;19(8):e0306396. doi: 10.1371/journal.pone.0306396 (PMC11296623; doi:10.1371/journal.pone.0306396)
Supplement: S1 Data — (XLSX) [file pone.0306396.s001.xlsx]

## Sheet: Data Base 15-7-2021
Number	RPt. File	Date	Rapid test result	PCR Result	CT	CT Range	Age	Age Group	signs and symptoms	Date of S and S
1	PAT42345	30.11.2020	positive	positive	21.5	20 - <30	2	0-10	Fever	25.11.2020
1	PAT43758	2020-10-31	positive	positive	17	<20	3	0-10	fever	2020-10-30
1	PAT44642	2020-12-20	positive	positive	21.17	20 - <30	8	0-10	fever	2020-12-18
1	PAT42489	2021-01-02	positive	positive	15.3	<20	10	0-10	Free , on contact
1	PAT0015705	2021-03-13	POSITIVE	POSITIVE	24.46	20 - <30	11	11--20	running nose	2021-03-10
1	41734	2021-03-02	POSITIVE	POSITIVE	22.87	20 - <30	18	11--20	fever, general weekness	2021-03-02
1	PAT37474	22\12\2020	NEGATIVE	positive	36	35 - 40	18	11--20	sore throat	21\12\2020
1	PAT44500	2020-12-28	positive	positive	18.17	<20	21	21-30	Weakness, cough	2020-12-25
1	pat26238	2021-03-26	POSITIVE	POSITIVE	22.45	20 - <30	22	21-30
1	PAT44422	2020-12-17	positive	positive	11.96	<20	23	21-30	headache	2020-12-15
1	PAT0034496	2020-12-22	positive	positive	17	<20	25	21-30	dyspnia, gereral weakness, fever	2020-12-20
1	PAT37130	2021-01-04	positive	positive	20.31	20 - <30	25	21-30	Free , on contact
1	PAT43521	2020-12-01	positive	positive	14.4	<20	26	21-30	Headache.flu	2020-11-28
1	PAT43351	2020-12-05	positive	positive	14.2	<20	26	21-30	sore throat	2020-12-05
1	PAT40145	24\12\2020	positive	positive	13.7	<20	26	21-30	fever, respiratory distress	23\12\2020
1	21944	2020-10-21	positive	positive	14	<20	28	21-30	sort thorat / pack pain	2020-10-19
1	PAT38524	2020-12-07	positive	positive	20.6	20 - <30	28	21-30	sore throat , general weaknes	2020-12-01
1	PAT0020762	2020-12-07	Negative	positive	29.66	20 - <30	28	21-30	mild loos of smell	2020-12-06
1	PAT0021487	2021-03-07	POSITIVE	POSITIVE	15.61	<20	28	21-30	Free , on contact
1	34486	2020-12-08	positive	positive	28.55	20 - <30	29	21-30	General weakness , headach	2020-12-07
1	PAT44288	30.11.2020	positive	positive	27.35	20 - <30	29	21-30	running nose	26.11.2020
1	PAT0020597	2020-12-09	Negative	positive	19.2	<20	30	21-30	sore throat	2020-12-06
1	PAT44892	2021-01-04	Negative	positive	38	35 - 40	31	31-40	fever, sore throat	2021-01-02
1	PAT0014587	30.11.2020	positive	positive	30.2	30 - <35	31	31-40	couph fever running nose	27.11.2020
1	PAT0004653	2020-12-05	positive	positive	15.2	<20	32	31-40	sore throat , g weakness, running nose	2020-12-04
1	PAT43217	2020-10-26	positive	positive	16	<20	33	31-40	dyspnia, gereral weakness, fever	2020-10-24
1	PAT0012533	2020-12-16	Negative	positive	36.19	35 - 40	34	31-40	cough	2020-12-15
1	PAT0004623	2020-12-30	positive	positive	17.24	<20	34	31-40	cough	2020-12-28
1	PAT0019219	2020-12-19	positive	positive	22.93	20 - <30	34	31-40	Free , on contact
1	PAT3453	2021-03-30	POSITIVE	POSITIVE	20.06	20 - <30	35	31-40
1	PAT0020633	2020-11-29	positive	positive	16.7	<20	36	31-40	runny nose, Headache	2020-11-28
1	PAT0004232	2020-12-19	positive	positive	15.01	<20	36	31-40	general weakness, headack	2020-12-18
1	PAT30228	2021-01-14	POSITIVE	POSITIVE	23.15	20 - <30	36	31-40	running Nose , general weaknes	2021-01-11
1	PAT39000	2021-01-27	Negative	POSITIVE	17.6	<20	36	31-40	general weakness, headache	2021-01-24
1	PAT4775	2021-03-08	POSITIVE	POSITIVE	16.39	<20	36	31-40	general weakness, fever	2021-03-03
1	PAT44701	2021-01-30	POSITIVE	POSITIVE	16.05	<20	36	31-40	Free , on contact
1	PAT44274	2021-04-14	POSITIVE	POSITIVE	13.82	<20	36	31-40
1	PAT45104	2021-02-06	Negative	POSITIVE	24.44	20 - <30	38	31-40	general weakness, headache	2021-02-04
1	PAT0001767	2020-12-29	positive	positive	22.89	20 - <30	39	31-40	Muscle Pain, general weakness	2020-12-29
1	PAT44281	30.11.2020	positive	positive	25.3	20 - <30	39	31-40	couph	28.11.2020
1	PAT45181	2021-04-07	POSITIVE	POSITIVE	12.66	<20	39	31-40
1	PAT43110	2020-10-20	positive	positive	20.4	20 - <30	40	31-40	sort thorat .	2020-10-17
1	PAT43110	2020-10-20	positive	positive	20.4	20 - <30	40	31-40	gereral weakness, fever	2020-10-20
1	PAT0013650	2020-12-21	Negative	positive	32	30 - <35	40	31-40	cough	2020-12-20
1	PAT0004786	2020-12-22	positive	positive	18.8	<20	40	31-40	headach, general weekness	2020-12-20
1	PAT45972	2021-03-13	Negative	POSITIVE	32.27	30 - <35	40	31-40	Free , on contact	2021-03-12
1	PAT0034060	2020-12-10	positive	positive	16.32	<20	41	41-50	running Nose	2020-12-08
1	PAT38032	2020-12-21	positive	positive	16.93	<20	41	41-50	running Nose	2020-12-20
1	PAT0000669	23.11.2020	positive	positive	24.6	20 - <30	41	41-50	sore throat / couph	22.11.2020
1	PAT40850	2010-10-04	Negative	positive	34	30 - <35	41	41-50	Free , on contact
1	PAT0034427	2021-04-20	POSITIVE	POSITIVE	17.7	<20	41	41-50
1	PAT44329	2020-12-02	positive	positive	21.6	20 - <30	42	41-50	Headache	2020-12-01
1	PAT44164	2021-01-03	Negative	positive	24.84	20 - <30	42	41-50	runy nose, general weakness	2021-01-02
1	PAT0033136	2020-12-20	positive	positive	17.61	<20	43	41-50	Free , on contact
1	PAT44615	2021-01-24	Negative	POSITIVE	36.83	35 - 40	45	41-50	cough	2021-01-22
1	965123573	2020-11-12	Negative	positive	32.59	30 - <35	46	41-50	chough	2020-11-12
1	PAT45829	2021-03-02	POSITIVE	POSITIVE	13.63	<20	46	41-50	Free , on contact
1	41998	2020-10-12	Negative	positive	36	35 - 40	47	41-50	shortness of breath, fever, caughg	2020-10-09
1	PAT43952	2021-03-24	POSITIVE	POSITIVE	22.19	20 - <30	47	41-50
1	PAT44932	2021-03-01	Negative	POSITIVE	35.21	35 - 40	48	41-50	running Nose	2021-02-26
1		2020-12-13	Negative	positive	35.16	35 - 40	50	41-50	couph, headache, runy nose	2020-12-09
1	PAT0012856	2020-12-20	positive	positive	19.49	<20	50	41-50	fever , Weakness	2020-12-17
1	PAT43973	24.11.2020	Negative	positive	29.18	20 - <30	50	41-50	cough	24.11.2020
1	PAT46284	2021-03-31	POSITIVE	POSITIVE	19.19	<20	53	51-60
1	PAT0028878	2020-12-28	positive	positive	17.01	<20	54	51-60	fever	2020-12-26
1	PAT0002029	2021-02-09	POSITIVE	POSITIVE	30.09	30 - <35	54	51-60	Free , on contact
1	PAT0001101	2020-12-13	Negative	positive	37.08	35 - 40	55	51-60	g. Weakness, couph	2020-12-07
1	PAT0001444	2021-03-02	Negative	POSITIVE	27.61	20 - <30	55	51-60	general weakness, headach	2021-02-27
1	PAT45743	2021-02-26	POSITIVE	POSITIVE	21.57	20 - <30	55	51-60	Free , on contact
1	43274	2020-11-12	Negative	positive	30	30 - <35	57	51-60	cough .fever	2020-11-12
1	PAT44424	2020-12-20	positive	positive	20.36	20 - <30	57	51-60	sore throat , general weaknes	2020-12-20
1	PAT43942	2020-12-29	positive	positive	26.28	20 - <30	57	51-60	Free , on contact
1	PAT44405	2020-12-08	Negative	positive	32.13	30 - <35	59	51-60	running nose , cough	2020-12-08
1	PAT38118	2021-01-02	Negative	positive	36.9	35 - 40	59	51-60	sore throat , general weaknes	2021-01-01
1	PAT0036203	2021-03-01	POSITIVE	POSITIVE	17.75	<20	59	51-60	running nose	2021-02-28
1	PAT0002247	2029-12-29	Negative	positive	26.06	20 - <30	59	51-60	Free , on contact
1	PAT0033753	2021-01-26	Negative	POSITIVE	27.5	20 - <30	61	61-70	cough , Running nose	2021-01-23
1		2020-11-02	Negative	positive	37.1	35 - 40	62	61-70	cough .fever	2020-11-01
1	PAT42216	2020-12-11	positive	positive	16.56	<20	62	61-70	cough .desaturation .fever	2020-12-10
1	PAT45043	2021-01-15	Negative	POSITIVE	24	20 - <30	62	61-70	sore throat	2021-01-13
1		2020-10-28	positive	positive	19.34	<20	63	61-70	weakness /fever	2020-10-27
1	PAT0030158	2020-11-02	positive	positive	24.32	20 - <30	63	61-70	cough .desaturation	2020-11-01
1	PAT0001066	2021-03-10	POSITIVE	POSITIVE	26.93	20 - <30	64	61-70	fever, general weakness	2021-03-07
1	37488	2020-10-03	positive	positive	17.2	<20	65	61-70	dyspnia, gereral weakness, fever	2020-10-03
1	PAT44657	2021-03-21	POSITIVE	POSITIVE	21.19	20 - <30	66	61-70
1	PAT0001272	2021-02-22	POSITIVE	POSITIVE	15.2	<20	68	61-70	weakness, cough	2021-02-20
1	PAT0035526	2021-01-09	Negative	positive	36.73	35 - 40	68	61-70	Free , on contact
1	PAT45378	2021-04-08	POSITIVE	POSITIVE	19.74	<20	68	61-70
1	PAT33659	2021-03-16	Negative	POSITIVE	17.2	<20	69	61-70	weakness, cough	2021-03-11
1	PAT44950	2021-02-10	Negative	POSITIVE	34.04	30 - <35	71	71-80	fever, general weekness	2021-02-06
1	PAT0023362	24.11.2020	Negative	positive	26.7	20 - <30	71	71-80	cough	24.11.2020
1	PAT44452	2021-01-15	Negative	POSITIVE	30.5	30 - <35	72	71-80	fever, caugh	2021-01-12
1	PAT41726	30.11.2020	positive	positive	18.6	<20	72	71-80	couph	29.11.2020
1	PAT0000213	2021-02-08	POSITIVE	POSITIVE	23.42	20 - <30	72	71-80	Free , on contact
1	PAT39958	2021-03-29	POSITIVE	POSITIVE	13.3	<20	72	71-80
1	PAT0030283	2021-01-17	POSITIVE	POSITIVE	19.65	<20	73	71-80	fever	2021-01-13
1	PAT41106	2021-02-24	POSITIVE	POSITIVE	18.42	<20	73	71-80	sore throat	2021-02-21
1	PAT45293	2021-02-28	POSITIVE	POSITIVE	22.83	20 - <30	73	71-80	cough fever running nose	2021-02-24
1	PAT0000666	2020-12-09	Negative	positive	31.4	30 - <35	74	71-80	sore throat , general weaknes	2020-12-09
1	PAT0006325	2020-12-20	positive	positive	13.99	<20	74	71-80	general weakness, fever	2020-12-19
1	PAT43222	2020-10-26	positive	positive	16.5	<20	75	71-80	companion of Laila
1	PAT41951	2021-01-17	Negative	POSITIVE	36.76	35 - 40	77	71-80	general weakness, headache	2021-01-14
1	PAT45417	2021-02-18	POSITIVE	POSITIVE	14.72	<20	77	71-80	short. Of breath, caugh	2021-02-16
1	PAT45955	2021-03-11	POSITIVE	POSITIVE	23.52	20 - <30	77	71-80	sore throat	2021-03-08
1	PAT0016016	23\12\2020	positive	positive	13.81	<20	78	71-80	chough	22\12\2020
1	PAT46233	2021-03-29	POSITIVE	POSITIVE	19.6	<20	78	71-80
1	PAT42893	23\12\2020	positive	positive	15.51	<20	79	71-80	Free , on contact
1	PAT 46100	2021-04-18	POSITIVE	POSITIVE	20.53	20 - <30	80	71-80
1	PAT0035346	2021-02-12	POSITIVE	POSITIVE	22.9	20 - <30	82	81-90	cough ,fever	2021-02-08
1	PAT46066	2021-03-18	POSITIVE	POSITIVE	22.44	20 - <30	87	81-90
1	PAT0005401	2020-10-04	Negative	Negative					fever , tachycardi	2020-10-01
1	35410	2020-10-11	Negative	Negative					shortness of breath, fever, caughg	2020-10-09
1	PAT42590	2020-10-19	Negative	Negative					fever, respiratory distress	2020-10-15
1	PAT0005401	2020-10-19	Negative	Negative					desaturation	2020-10-18
1	PAT43095	2020-10-20	Negative	Negative					sort thorat .fever	2020-10-18
1	PAT43456	2020-10-24	Negative	Negative					recarent fever	2020-10-22
1	PAT43537	2020-10-27	Negative	Negative					weakness /fever	2020-10-24
1	PAT0010916	2020-10-27	Negative	Negative					flu like symptom	2020-10-25
1	pat42345	2020-10-29	Negative	Negative					fever	2020-10-28
1	36511	2020-11-01	Negative	Negative					caugh	2020-10-30
1	31316	2020-11-02	Negative	Negative					cough .fever	2020-10-30
1	43817	2020-11-02	Negative	Negative					cough .tachypnia	2020-11-01
1	31044	2020-11-02	Negative	Negative					cough .desaturation	2020-11-01
1		2020-11-02	Negative	Negative					cough .fever	2020-11-01
1		2020-11-03	Negative	Negative					couph	2020-11-02
1	PAT0004232	2020-11-04	Negative	Negative					cough , Running nose	2020-11-03
1	PAT43809	2020-11-04	Negative	Negative					chough	2020-11-03
1	43322	2020-11-08	Negative	Negative					desaturation	2020-11-07
1	40948	2020-11-08	Negative	Negative					desaturation	2020-11-07
1	PAT38656	2020-11-08	Negative	Negative					respiratory symptoms , with x-ray filtration	2020-11-07
1	PAT0022253	2020-11-11	Negative	Negative					sort thorat .fever	2020-11-11
1	41871	2020-11-12	Negative	Negative					cough , Running nose , general wekness	2020-11-12
1	PAT43799	2020-11-12	Negative	Negative					chough	2020-11-12
1	PAT37316	2020-11-15	Negative	Negative					runy nose, general weaKNESS	2020-11-14
1	24712234	2020-11-15	Negative	Negative					caugh, fever	2020-11-14
1	PAT36540	2020-11-27	Negative	Negative					sore throat	2020-11-15
1	949986707	2020-11-18	Negative	Negative					fever	2020-11-17
1	PAT0033159	2020-11-22	Negative	Negative					FLU LIKE ILNESS	2020-11-20
1	PAT0034486	2020-11-22	Negative	Negative					FLU LIKE ILNESS	2020-11-20
1	PAT0033136	2020-11-22	Negative	Negative					Weakness /Headache	2020-11-21
1	PAT0003453	2020-11-25	Negative	Negative					FLU LIKE ILNESS	2020-11-23
1	40058	2020-11-26	Negative	Negative					desaturation . Cough	2020-11-26
1	32443	2020-11-26	Negative	Negative					headache.flu	2020-11-26
1	12840	2020-11-27	Negative	Negative					cough	2020-11-27
1	PAT0015755	2020-12-01	Negative	Negative					running nose	2020-11-27
1	104530	2020-11-29	Negative	Negative					caugh, sore througt	2020-11-28
1	PAT38178	2020-11-30	Negative	Negative					couph	2020-11-28
1	PAT0014586	2020-11-30	Negative	Negative					running nose	2020-11-28
1	PAT43971	2020-12-01	Negative	Negative					running nose	2020-11-28
1	PAT43897	2020-12-03	Negative	Negative					on Contact	2020-11-30
1	PAT0031487	2020-12-01	Negative	Negative					running nose	2020-12-01
1	PAT0008094	2020-12-01	Negative	Negative					cough.chills .	2020-12-01
1	PAT44052	2020-12-03	Negative	Negative					Flu Like Illness	2020-12-02
1	PAT0001767	2020-12-03	Negative	Negative					running Nose	2020-12-02
1	852113869	2020-12-03	Negative	Negative					running Nose	2020-12-02
1	PAT1294	2020-12-03	Negative	Negative					running Nose	2020-12-02
1	PAT44052	2020-12-03	Negative	Negative					running Nose , cough	2020-12-02
1	PAT44344	2020-12-03	Negative	Negative					running Nose , cough	2020-12-02
1	PAT0002757	2020-12-05	Negative	Negative					sore throat	2020-12-02
1	PAT44394	2020-12-06	Negative	Negative					sore throat , general weaknes	2020-12-02
1	PAT43329	2020-12-03	Negative	Negative					running Nose , cough	2020-12-03
1	PAT44360	2020-12-04	Negative	Negative					desaturation , general weakness	2020-12-03
1	PAT41428	2020-12-06	Negative	Negative					sore throat , g weakness, running nose	2020-12-03
1	PAT0032361	2020-12-05	Negative	Negative					sore throat , g weakness, running nose	2020-12-04
1	PAT41042	2020-12-05	Negative	Negative					sore throat , g weakness, running nose	2020-12-04
1	PAT0028991	2020-12-06	Negative	Negative					sore throat , general weaknes	2020-12-04
1	41263	2020-12-08	Negative	Negative					sore throat , cough	2020-12-04
1	38426	2020-12-06	Negative	Negative					sore throat , couph	2020-12-05
1	5902	2020-12-06	Negative	Negative					sore throat , general weaknes	2020-12-05
1	PAT43120	2020-12-06	Negative	Negative					sore throat , general weaknes	2020-12-05
1	PAT0016026	2020-12-06	Negative	Negative					sore throat	2020-12-05
1	PAT0001564	2020-12-06	Negative	Negative					sore throat , general weaknes	2020-12-05
1	PAT0006325	2020-12-06	Negative	Negative					sore throat , g weakness, running nose	2020-12-05
1	PAT42780	2020-12-06	Negative	Negative					sore throat , general weaknes	2020-12-05
1	PAT44393	2020-12-06	Negative	Negative					sore throat , general weaknes	2020-12-05
1	1295	2020-12-07	Negative	Negative					sore throat , general weaknes	2020-12-05
1	PAT44448	2020-12-08	Negative	Negative					cough, runy nose	2020-12-05
1	PAT0019046	2020-12-09	Negative	Negative					mild loos of smell	2020-12-05
1	PAT44402	2020-12-09	Negative	Negative					couph, runy nose	2020-12-05
1	PAT37701	2020-12-10	Negative	Negative					sore throat , general weaknes	2020-12-05
1	PAT39302	2020-12-07	Negative	Negative					sore throat , general weaknes	2020-12-06
1	35497	2020-12-10	Negative	Negative					couph, headache, runy nose	2020-12-06
1	PAT44422	2020-12-11	Negative	Negative					sore throat	2020-12-06
1	5222	2020-12-08	Negative	Negative					sore throat , general weaknes	2020-12-07
1	36235	2020-12-08	Negative	Negative					sore throat , general weaknes	2020-12-07
1	PAT44443	2020-12-08	Negative	Negative					sore throat	2020-12-07
1	PAT40091	2020-12-08	Negative	Negative					sore throat	2020-12-07
1	PAT44422	2020-12-08	Negative	Negative					sore throat , general weaknes	2020-12-07
1	PAT43801	2020-12-08	Negative	Negative					sore throat	2020-12-07
1	PAT0016039	2020-12-08	Negative	Negative					sore throat , general weaknes	2020-12-07
1	PAT0023980	2020-12-08	Negative	Negative					sore throat , general weaknes	2020-12-07
1	PAT42489	2020-12-08	Negative	Negative					fever	2020-12-07
1	PAT37316	2020-12-08	Negative	Negative					sore throat , general weaknes	2020-12-07
1	PAT44453	2020-12-08	Negative	Negative					sore throat , general weaknes	2020-12-07
1	PAT44451	2020-12-08	Negative	Negative					sore throat , general weaknes	2020-12-07
1	PAT43465	2020-12-08	Negative	Negative					cough	2020-12-07
1	PAT42527	2020-12-08	Negative	Negative					mild loos of smell	2020-12-07
1	PAT38980	2020-12-11	Negative	Negative					sore throat	2020-12-07
1	42963	2020-12-10	Negative	Negative					Fever on Mechanical ventilator	2020-12-08
1	PAT0002365	2020-12-12	Negative	Negative					g. Weakness, couph	2020-12-08
1	PAT40888	2020-12-13	Negative	Negative					g. Weakness, couph	2020-12-08
1	PAT44479	2020-12-09	Negative	Negative					couph, headache, runy nose	2020-12-09
1	PAT43471	2020-12-12	Negative	Negative					fever	2020-12-09
1	PAT44007	2020-12-13	Negative	Negative					g. Weakness, couph	2020-12-09
1	PAT40808	2020-12-13	Negative	Negative					g. Weakness, couph	2020-12-09
1	PAT43408	2020-10-12	Negative	Negative					caughg	2020-12-10
1	PAT0005907	2020-12-10	Negative	Negative					running Nose	2020-12-10
1	PAT40405	2020-12-12	Negative	Negative					fever	2020-12-10
1	PAT0017754	2020-12-13	Negative	Negative					g. Weakness, couph	2020-12-10
1	PAT43609	2020-12-15	Negative	Negative					g. Weakness, couph	2020-12-11
1	PAT44326	2020-12-13	Negative	Negative					g. Weakness, couph	2020-12-12
1	PAT36726	14/12/2020	Negative	Negative					g. Weakness, couph, headache	2020-12-12
1	PAT0025160	2020-12-15	Negative	Negative					couph, headache, runy nose	2020-12-12
1	PAT44447	2020-12-13	Negative	Negative					g. Weakness, couph	2020-12-13
1	PAT0031858	2020-12-15	Negative	Negative					g. Weakness, couph	2020-12-13
1	PAT44571	2020-12-15	Negative	Negative					CHECK	2020-12-13
1	PAT0004623	2020-12-15	Negative	Negative					couph, chest pain	2020-12-14
1	16039	2020-12-16	Negative	Negative					runing Nose	2020-12-14
1	PAT44569	2020-12-16	Negative	Negative					fever, general weekness	2020-12-14
1	PAT43504	2020-12-15	Negative	Negative					fever	2020-12-15
1	PAT41116	2020-12-17	Negative	Negative					cough, headache, runy nose	2020-12-16
1	PAT0006122	2020-12-19	Negative	Negative					cough .fever	2020-12-17
1	PAT0001543	2020-12-19	Negative	Negative					fever	2020-12-18
1	PAT43472	2020-12-20	Negative	Negative					fever	2020-12-18
1	PAT44401	2020-12-20	Negative	Negative					fever	2020-12-18
1	PAT0010721	2020-12-21	Negative	Negative					general waekness	2020-12-18
1	PAT44680	2020-12-21	Negative	Negative					cough, fever, runny nose, general weakness	2020-12-19
1	PAT44071	2020-12-21	Negative	Negative					runny nose, headache	2020-12-19
1	PAT0014117	2020-12-21	Negative	Negative					general weakness, headache	2020-12-19
1	PAT0000180	2020-12-21	Negative	Negative					fever	2020-12-19
1	PA0001586	2020-12-22	Negative	Negative					caugh	2020-12-19
1	PAT40888	2020-12-20	Negative	Negative					running nose	2020-12-20
1	PAT44349	2020-12-20	Negative	Negative					runny nose, general weakness	2020-12-20
1	PAT0032720	2020-12-21	Negative	Negative					fever	2020-12-20
1	PAT0034139	2020-12-22	Negative	Negative					fever, general weakness	2020-12-20
1	PAT43970	2020-12-22	Negative	Negative					caugh, runny nose	2020-12-20
1	PAT0035373	2020-12-22	Negative	Negative					sore throat , general weaknes	2020-12-21
1	PAT44300	2020-12-22	Negative	Negative					sore throat	2020-12-21
1	PAT0023733	2020-12-28	Negative	Negative					fever	2020-12-24
1	PAT44759	2020-12-28	Negative	Negative					general weekness, caugh, headach	2020-12-25
1	PAT44756	2020-12-28	Negative	Negative					general weakness	2020-12-25
1	PAT0029221	2020-12-28	Negative	Negative					cough	2020-12-25
1	PAT0031909	2020-12-29	Negative	Negative					general weakness, runny nose	2020-12-25
1	PAT0027485	2020-12-29	Negative	Negative					general weakness, headach	2020-12-26
1	PAT0002365	2020-12-29	Negative	Negative					general weakness,headache	2020-12-27
1	PAT43450	2020-12-29	Negative	Negative					heache, general weakness	2020-12-27
1	PAT0033294	2020-12-30	Negative	Negative					running nose	2020-12-27
1	PAT42590	2020-12-30	Negative	Negative					sore throat , general weaknes	2020-12-27
1	PAT0023781	2020-12-31	Negative	Negative					sore throat	2020-12-27
1	PAT37975	2020-12-29	Negative	Negative					sore throat , general weaknes	2020-12-28
1	PAT43852	2020-12-30	Negative	Negative					sore throat , general weaknes	2020-12-28
1	PAT44826	2020-12-30	Negative	Negative					runny nose, headache	2020-12-28
1	PAT43805	2020-12-30	Negative	Negative					runny nose, heache, general weakness	2020-12-29
1	PAT41461	2020-12-31	Negative	Negative					running nose	2020-12-29
1	PAT43472	2020-12-31	Negative	Negative					cough .desaturation	2020-12-29
1	PAT44816	2021-01-03	Negative	Negative					general weakness, headach	2021-01-01
1	PAT44893	2021-01-04	Negative	Negative					sore throat , g weakness, running nose	2021-01-01
1	PAT42018	2021-01-04	Negative	Negative					fever	2021-01-01
1	PAT34181	2021-01-02	Negative	Negative					Weakness, cough	2021-01-02
1	PAT44894	2021-01-04	Negative	Negative					sore throat	2021-01-02
1	PAT40032	2021-01-05	Negative	Negative					g. Weakness, couph	2021-01-02
1	PAT0019032	2021-01-04	Negative	Negative					running Nose	2021-01-03
1	PAT38205	2021-01-04	Negative	Negative					fever, general weekness	2021-01-03
1	PAT44674	2021-01-05	Negative	Negative					fever, general weekness	2021-01-03
1	PAT44380	2021-01-06	Negative	Negative					fever	2021-01-04
1	PAT22042	2021-01-07	Negative	Negative					fever	2021-01-04
1	PAT14126	2021-01-09	Negative	Negative					abdominal pain, diarrhea	2021-01-04
1	PAT0022367	2021-01-06	Negative	Negative					cough .fever	2021-01-05
1	PAT0004433	2021-01-10	Negative	Negative					sore throat , general weaknes	2021-01-07
1	PAT0007548	2021-01-09	Negative	Negative					headach, general weekness, fever	2021-01-08
1	PAT44980	2021-01-11	Negative	Negative					headache	2021-01-08
1	PAT44974	2021-01-10	Negative	Negative					fever	2021-01-09
1	PAT45001	2021-01-11	Negative	Negative					caugh, fever	2021-01-09
1	PAT37129	2021-01-12	Negative	Negative					runny nose, Headache	2021-01-10
1	PAT0004798	2021-01-12	Negative	Negative					couph	2021-01-10
1	PAT45036	2021-01-13	Negative	Negative					headache, general weakness	2021-01-10
1	PAT0023480	2021-01-13	Negative	Negative					cough	2021-01-10
1	PAT45028	2021-01-13	Negative	Negative					headache	2021-01-10
1	PAT40364	2021-01-12	Negative	Negative					fever	2021-01-11
1	PAT44983	2021-01-14	NEGATIVE	Negative					loss of smell and test	2021-01-11
1	PAT45037	2021-01-13	Negative	Negative					headach, general weekness, fever	2021-01-12
1	PAT45029	2021-01-13	Negative	Negative					cough, chest pain	2021-01-12
1	PAT0006168	2021-01-13	Negative	Negative					headache,runny nose	2021-01-12
1	PAT42836	2021-01-15	Negative	Negative					shortness of breath, fever, caughg	2021-01-12
1	PAT0023480	2021-01-17	Negative	Negative					running Nose , cough	2021-01-13
1	PAT40547	2021-01-17	Negative	Negative					Flu Like Illness	2021-01-14
1	PAT41353	2021-01-18	Negative	Negative					fever, general weakness, shortness of breath	2021-01-14
1	PAT0021080	2021-01-18	NEGATIVE	Negative					fever, caugh	2021-01-14
1	PAT44152	2021-01-18	NEGATIVE	Negative					sore throat , general weaknes	2021-01-15
1	PAT44667	2021-01-18	NEGATIVE	Negative					free	2021-01-16
1	PAT44551	2021-01-18	Negative	Negative					general weakness, headache	2021-01-16
1	PAT30827	2021-01-18	Negative	Negative					general weakness	2021-01-17
1	PAT0005728	2021-01-19	NEGATIVE	Negative					runny nose, caugh	2021-01-17
1	PAT44017	2021-01-20	Negative	Negative					Weakness, cough	2021-01-17
1	PAT44017	2021-01-19	Negative	Negative					general weakness, fever	2021-01-18
1	PAT37975	2021-01-21	Negative	Negative					caugh	2021-01-18
1	PAT44972	2021-01-19	Negative	Negative					fever	2021-01-19
1	PAT19046	2021-01-21	Negative	Negative					running Nose , cough	2021-01-19
1	PAT0012123	2021-01-24	Negative	Negative					desaturation	2021-01-20
1	PAT45305	2021-01-31	Negative	Negative					sore throat	2021-01-20
1	PAT42405	2021-01-26	Negative	Negative					loos of smell	2021-01-21
1	PAT45238	2021-01-26	Negative	Negative					general weakness, caugh	2021-01-23
1	PAT 44979	2021-01-26	Negative	Negative					heache, general weakness	2021-01-23
1	PAT39138	2021-01-25	Negative	Negative					cough .desaturation .fever	2021-01-24
1	PAT0000265	2021-01-27	Negative	Negative					general weakness, caugh, fever	2021-01-25
1	PAT0033257	2021-01-29	NEGATIVE	Negative					loos of smell	2021-01-27
1	PAT44645	2021-01-31	Negative	Negative					shortness of breath, fever, cough	2021-01-28
1	PAT45304	2021-01-31	Negative	Negative					sore throat , weakness, running nose	2021-01-29
1	PAT45327	2021-02-02	Negative	Negative					runny nose, headache	2021-01-30
1	PAT44102	2021-02-01	Negative	Negative					cough, general weakness	2021-01-31
1	PAT0004415	2021-02-02	Negative	Negative					sort thorat .	2021-02-01
1	PAT44950	2021-02-02	Negative	Negative					fever, general weekness	2021-02-01
1	PAT44352	2021-02-04	Negative	Negative					fever	2021-02-01
1	PAT45412	2021-02-10	Negative	Negative					running Nose	2021-02-04
1	PAT44865	2021-02-07	Negative	Negative					desaturation	2021-02-06
1	PAT37492	2021-02-08	Negative	Negative					general weakness, headache	2021-02-06
1	PAT45457	2021-02-08	Negative	Negative					running Nose , cough	2021-02-06
1	PAT0031710	2021-02-09	Negative	Negative					general weakness, runny nose	2021-02-08
1	PAT0019233	2021-02-12	Negative	Negative					weakness, fever	2021-02-10
1	PAT43906	2021-02-13	Negative	Negative					desaturation , general weakness	2021-02-12
1	PAT0034792	2021-02-15	Negative	Negative					shortness of breath, fever, caughg	2021-02-13
1	PAT45271	2021-02-16	Negative	Negative					general weakness, headache	2021-02-13
1	PAT45603	2021-02-16	Negative	Negative					sort thorat .fever	2021-02-13
1	PAT45574	2021-02-16	Negative	Negative					sore throat , weakness, running nose	2021-02-15
1	PAT45628	20/-2/2021	Negative	Negative					general weakness	2021-02-19
1	PAT38497	2021-02-22	Negative	Negative					headache,runny nose	2021-02-19
1	PAT45719	2021-02-24	Negative	Negative					weakness, cough	2021-02-20
1	PAT0010107	2021-02-24	Negative	Negative					sore throat , general weaknes	2021-02-20
1	PAT45283	2021-02-24	Negative	Negative					weakness, couph	2021-02-21
1	PAT45697	2021-02-25	Negative	Negative					sore throat	2021-02-22
1	PAT45375	2021-02-27	Negative	Negative					general weakness, headache	2021-02-23
1	PAT0036006	2021-02-27	Negative	Negative					cough fever running nose	2021-02-24
1	PAT0015705	2021-02-27	Negative	Negative					general weakness	2021-02-25
1	PAT44507	2021-02-27	Negative	Negative					headache,general weakness	2021-02-25
1	PAT43360	2021-02-27	Negative	Negative					sore throat , general weaknes	2021-02-26
1	PAT0000223	2021-03-01	Negative	Negative					g. Weakness, couph	2021-02-27
1	PAT45827	2021-03-02	Negative	Negative					cough	2021-02-28
1	PAT43535	2021-03-02	Negative	Negative					weakness, cough	2021-02-28
1	PAT45628	2021-03-01	Negative	Negative					headache, runny nose	2021-03-01
1	PAT45795	2021-03-01	Negative	Negative					general weakness, headache	2021-03-01
1	PAT45643	2021-03-02	NEGATIVE	Negative					sore throat	2021-03-01
1	PAT45234	2021-03-03	Negative	Negative					headache, runny nose	2021-03-01
1	PAT45845	2021-03-03	Negative	Negative					couph, headache, runy nose	2021-03-01
1	PAT43555	2021-03-04	NEGATIVE	Negative					general weakness, headack	2021-03-01
1	PAT0016026	2021-03-05	NEGATIVE	Negative					fever	2021-03-01
1	PAT44941	2021-03-05	Negative	Negative					headache	2021-03-01
1	PAT43464	2021-03-04	Negative	Negative					headache	2021-03-02
1	PAT0006122	2021-03-05	NEGATIVE	Negative					cough .fever	2021-03-02
1	PAT1428	2021-03-06	Negative	Negative					fever	2021-03-02
1	PAT41379	2021-03-03	Negative	Negative					fever, general weekness	2021-03-03
1	PAT45477	2021-03-06	Negative	Negative					headach, runny nose	2021-03-03
1	PAT19937	2021-03-06	Negative	Negative					sore throat , general weaknes	2021-03-04
1	PAT4046	2021-03-08	Negative	Negative					general waekness	2021-03-04
1	PAT43639	2021-03-08	Negative	Negative					cough	2021-03-04
1	PAT45925	2021-03-08	Negative	Negative					fever	2021-03-04
1	PAT45050	2021-03-08	POSITIVE	POSITIVE	14.64	<20	53	51-60	cough, fever, runny nose, general weakness	2021-03-05
1	PAT41616	2021-03-08	Negative	Negative					running Nose	2021-03-05
1	PAT43445045	2021-03-10	Negative	Negative					headach, general weekness	2021-03-05
1	PAT22418	2021-03-08	Negative	Negative					runny nose, general weakness	2021-03-06
1	PAT44431	2021-03-10	Negative	Negative					fever	2021-03-06
1	PAT45271	2021-03-11	Negative	Negative					dyspnia, gereral weakness, fever	2021-03-06
1	PAT45861	2021-03-11	Negative	Negative					sore throat	2021-03-06
1	PAT0015418	2021-03-11	Negative	Negative					general weakness, headache	2021-03-07
1	PAT45135	2021-03-08	Negative	Negative					general weakness	2021-03-08
1	PAT45949	2021-03-10	Negative	Negative					caugh, runny nose	2021-03-08
1	PAT45788	2021-03-11	Negative	Negative					fever	2021-03-08
1	PAT376370	2021-03-10	Negative	Negative					sore throat , general weaknes	2021-03-09
1	PAT0014587	2021-03-11	Negative	Negative					caugh	2021-03-09
1	PAT45256	2021-03-13	Negative	Negative					runny nose, general weakness, headach	2021-03-10
1	PAT45986	2021-03-14	Negative	Negative					cough	2021-03-12
1	PAT46011	2021-03-15	Negative	Negative					fever, respiratory distress	2021-03-12
1	PAT45785	2021-03-16	Negative	Negative					cough	2021-03-12
1	PAT0009332	2021-03-14	Negative	Negative					running nose	2021-03-13
1	PAT45821	2021-03-16	Negative	Negative					fever	2021-03-13
1	PAT0000224	2021-03-16	Negative	Negative					running nose	2021-03-13
1	PAT43657	2021-01-03	Negative	Negative					cough .fever	00/01/2021
1	PAT44884	2021-01-04	Negative	Negative					cough	0201/2021
1	PAT37975	2021-03-08	Negative	Negative					fever	0403/2021
1	PAT6276	2021-03-08	Negative	Negative					running nose	0503/2021
1	PAT44062	2021-03-08	Negative	Negative					general weakness, headache	0603/2021
1	PAT44462	2020-12-08	Negative	Negative					companion iman	0612/2020
1	PAT44403	2021-01-09	Negative	Negative					general weakness	0701/2021
1	PAT004777	14/12/2020	Negative	Negative					couph, chest pain	13/12/2020
1	PAT0033790	14/12/2020	Negative	Negative					couph, headache, runy nose	13/12/2020
1	PAT38497	14/12/2020	Negative	Negative					g. Weakness, couph	14/12/2020
1	PAT0004450	20/012021	Negative	Negative					headache.flu	16/012021
1	PAT44681	2021-01-19	Negative	Negative					Fever	1601/2021
1	851014340	17/11/2020	Negative	Negative					fever	17/11/2020
1	PAT0015854	20/012021	Negative	Negative					headache, runny nose	18/012021
1	PAT44449	22\12\2020	Negative	Negative					general weakness, headache	20\12\2020
1	PAT44713	23\12\2020	NEGATIVE	Negative					runny nose, general weakness, headach	20\12\2020
1	PAT43131	23\12\2020	Negative	Negative					sort thorat ,weakness	20\12\2020
1	PAT42951	23\12\2020	NEGATIVE	Negative					running nose	21\12\2020
1	PAT0034296	24\12\2020	Negative	Negative					general weakness, headack	21\12\2020
1	PAT0034202	23.11.2020	Negative	Negative					derease smell	22.11.2020
1	PAT0001066	23.11.2020	Negative	Negative					cough	22.11.2020
1	PAT0035627	23.11.2020	Negative	Negative					cough	22.11.2020
1	PAT0003006	23\12\2020	NEGATIVE	Negative					fever	22\12\2020
1	PAT0010721	24\12\2020	Negative	Negative					fever	22\12\2020
1	PAT43188	24\12\2020	Negative	Negative					weakness, cough, headache	22\12\2020
1	PAT001520	25\12\2020	Negative	Negative					general weakness, runny nose	22\12\2020
1	86077468	23.11.2020	Negative	Negative					cough /fever	23.11.2020
1	PAT40109	26\12\2020	Negative	Negative					runny nose	23\12\2020
1	PAT0029909	2021-01-24	Negative	Negative					weakness, couph	2301/2021
1	PAT38205	27\12\2020	Negative	Negative					general weakness, headache, fever	24\12\2020
1	PAT0035747	27\12\2020	Negative	Negative					general weakness	24\12\2020
1	PAT0013303	27\12\2020	Negative	Negative					sore throat	25\12\2020
1	PAT37131	2021-02-27	Negative	Negative					sore throat , couph	2502/2021
1	PAT44865	02/`1/2021	Negative	Negative					general weakness, caugh, headache	31/`12/2020
1	PAT44126	2021-01-10	Negative	Negative					fever	601/2021
1	44220	2020-11-26	Negative	Negative					companion of fadel
1	44283	2020-12-01	Negative	Negative					Free , on contact
1	PAT40850	2020-12-01	Negative	Negative					PEDIATRIC COMPANION
1	PAT0027861	2020-12-02	Negative	Negative					Free , on contact
1	PAT43022	2020-12-02	Negative	Negative					Free , on contact
1	PAT44344	2020-12-03	Negative	Negative					Free , on contact
1	PAT0031413	2020-12-03	Negative	Negative					Free , on contact
1	PAT0007198	2020-12-03	Negative	Negative					Free , on contact
1	PAT44358	2020-12-03	Negative	Negative					Free , on contact
1	PAT0011520	2020-12-04	Negative	Negative					Free , on contact
1	853868677	2020-12-08	Negative	Negative					companion bisan on contact
1	990476871	2020-12-11	Negative	Negative					COMPANION SLALH
1	PAT44503	2020-12-11	Negative	Negative					companion moean
1	PAT001890	2020-12-17	Negative	Negative					Free , on contact
1	PAT0005831	2020-12-22	Negative	Negative					Free , on contact
1	PAT0008601	2020-12-28	Negative	Negative					Free , on contact
1	PAT43850	2020-12-28	Negative	Negative					Free , on contact
1	PAT0004712	2020-12-28	Negative	Negative					Free , on contact
1	PAT44800	2020-12-30	Negative	Negative					Free , on contact
1	PAT44179	2020-12-31	Negative	Negative					free
1	PAT43645	2021-01-05	Negative	Negative					Free , on contact
1	PAT1116	2021-01-07	Negative	Negative					Free , on contact
1	PAT43329	2021-01-07	Negative	Negative					Free , on contact
1	PAT0035518	2021-01-10	Negative	Negative					Free , on contact
1	PAT44981	2021-01-10	Negative	Negative					Free , on contact
1	PAT0031413	2021-01-11	Negative	Negative					Free , on contact
1	PAT40410	2021-01-12	Negative	Negative					Free , on contact
1	PAT0036221	2021-01-18	NEGATIVE	Negative					Free , on contact
1	PAT38582	2021-01-21	Negative	Negative					Free , on contact
1	PAT35663	2021-01-21	Negative	Negative					Free , on contact
1	PAT45139	2021-01-23	Negative	Negative					Free , on contact
1	PAT0010194	2021-01-24	Negative	Negative					Free , on contact
1	PAT0010355	2021-01-25	Negative	Negative					Free , on contact
1	PAT34280	2021-01-28	Negative	Negative					Free , on contact
1	PAT45295	2021-01-31	Negative	Negative					Free , on contact
1	PAT45301	2021-02-07	Negative	Negative					Free , on contact
1	PAT45321	2021-02-08	Negative	Negative					Free , on contact
1	PAT45327	2021-02-17	Negative	Negative					Free , on contact
1	PAT38497	2021-02-22	Negative	Negative					Free , on contact
1	PAT45718	2021-02-24	Negative	Negative					Free , on contact
1	PAT0017033	2021-02-24	Negative	Negative					Free , on contact
1	PAT0028169	2021-02-25	Negative	Negative					Free , on contact
1	PAT45752	2021-02-27	Negative	Negative					Free , on contact
1	PAT43929	2021-02-27	Negative	Negative					Free , on contact
1	PAT44260	2021-03-01	Negative	Negative					Free , on contact
1	PAT45474	2021-03-01	Negative	Negative					Free , on contact
1	PAT0004545	2021-03-02	Negative	Negative					Free , on contact
1	PAT0027008	2021-03-03	Negative	Negative					Free , on contact
1	PAT36500	2021-03-03	NEGATIVE	Negative					Free , on contact
1	PAT38969	2021-03-05	NEGATIVE	Negative					Free , on contact
1	PAT0029909	2021-03-10	Negative	Negative					Free , on contact
1	PAT45929	2021-03-17	Negative	Negative
1	PAT45323	2021-03-17	Negative	Negative
1	PAT43329	2021-03-17	Negative	Negative
1	PAT45091	2021-03-18	Negative	Negative
1	PAT0011817	2021-03-18	Negative	Negative
1	PAT37527	2021-03-18	Negative	Negative
1	PAT46083	2021-03-18	Negative	Negative
1	PAT0002970	2021-03-18	Negative	Negative
1	PAT22729	2021-03-20	Negative	Negative
1	PAT11817	2021-03-20	Negative	Negative
1	PAT0019258	2021-03-20	Negative	Negative
1	PAT37086	2021-03-21	Negative	Negative
1	PAT42326	2021-03-21	Negative	Negative
1	PAT41782	2021-03-21	Negative	Negative
1	PAT36410	2021-03-23	Negative	Negative
1	PAT0010355	2021-03-24	Negative	Negative
1	PAT45881	2021-03-24	Negative	Negative
1	PAT44257	2021-03-24	Negative	Negative
1	PAT46173	2021-03-24	Negative	Negative
1	PAT46174	2021-03-24	Negative	Negative
1	PAT39911	2021-03-24	Negative	Negative
1	PAT46177	2021-03-24	Negative	Negative
1	PAT44122	2021-03-24	Negative	Negative
1	PAT42455	2021-03-25	Negative	Negative
1	pat46113	2021-03-26	Negative	Negative
1	PAT45785	2021-03-27	Negative	Negative
1	PAT46206	2021-03-27	Negative	Negative
1	PAT0024077	2021-03-28	Negative	Negative
1	PAT40547	2021-03-28	Negative	Negative
1	PAT44928	2021-03-28	Negative	Negative
1	PAT45831	2021-03-29	Negative	Negative
1	PAT36511	2021-03-29	Negative	Negative
1	PAT41686	2021-03-29	Negative	Negative
1	PAT 22521	2021-03-29	Negative	Negative
1	PAT45900	2021-03-29	Negative	Negative
1	pat45879	2021-03-30	NEGATIVE	Negative
1	PAT46256	2021-03-30	NEGATIVE	Negative
1	PAT0010703	2021-03-31	Negative	Negative
1	PAT46130	2021-03-31	Negative	Negative
1	PAT0005473	2021-04-01	Negative	Negative
1	PAT0003082	2021-04-03	Negative	Negative
1	PAT0035959	2021-04-03	Negative	Negative
1	PAT46342	2021-04-04	Negative	Negative
1	PAT46113	2021-04-04	Negative	Negative
1	PAT0010274	2021-04-04	NEGATIVE	Negative
1	PAT0001123	2021-04-05	Negative	Negative
1	pat46223	2021-04-05	Negative	Negative
1	pat45024	2021-04-05	NEGATIVE	POSITIVE	19.13	<20	48	41-50
1	PAT46136	2021-04-05	NEGATIVE	Negative
1	PAT46373	2021-04-05	NEGATIVE	Negative
1	pat37975	2021-04-06	NEGATIVE	Negative
1	PAT0031909	2021-04-06	NEGATIVE	Negative
1	PAT0017679	2021-04-07	Negative	Negative
1	PAT40508	2021-04-08	Negative	Negative
1	PAT43806	2021-04-08	Negative	Negative
1	PAT45522	2021-04-08	Negative	Negative
1	PAT0028011	2021-04-08	Negative	Negative
1	PAT42605	2021-04-08	Negative	Negative
1	PAT0022559	2021-04-10	Negative	Negative
1	PAT44648	2021-04-11	Negative	Negative
1	PAT0006938	2021-04-14	Negative	Negative
1	Pat45256	2021-04-15	Negative	Negative
1	PAT41734	2021-04-16	Negative	Negative
1	PAT46478	2021-04-18	Negative	Negative
1	PAT45256	2021-04-18	Negative	Negative
1	PAT45315	2021-04-18	Negative	Negative
1	PAT45136	2021-04-19	Negative	Negative
1	PAT0019233	2021-04-19	Negative	Negative
1	PAT45750	2021-04-20	Negative	Negative
1	PAT44983	2021-04-20	Negative	Negative
1	PAT0005401	2021-04-20	Negative	Negative
1	PAT42925	2021-04-21	Negative	Negative
1	PAT44559	2021-04-21	Negative	Negative
1	PAT0001428	2021-04-21	Negative	Negative
1	PAT45271	2021-04-22	Negative	Negative
1	PAT46085	2021-04-24	Negative	Negative
1	PAT37492	2021-04-27	Negative	Negative
1	PAT46003	2021-05-03	Negative	Negative
1	PAT39380	2021-05-04	Negative	Negative
1	PAT46421	2021-05-06	Negative	Negative
1	PAT44380	2021-05-09	Negative	Negative
1	PAT0035627	2021-05-09	Negative	Negative
1	PAT45988	2021-05-20	Negative	Negative
1	PAT0001881	2021-05-25	Negative	Negative
1	PAT0006171	2021-05-26	Negative	Negative
1	PAT46734	2021-05-31	Negative	Negative
1	PAT46947	2021-06-03	Negative	Negative
1	PAT42567	2021-06-06	Negative	Negative
1	PAT43993	2021-06-08	Negative	Negative
1	PAT46698	18/06/2021	Negative	Negative
1	PAT42893	30/06/2021	Negative	Negative
1	PAT0004377	30/06/2021	Negative	Negative
1	PAT0017532	30/06/2021	Negative	Negative
1	PAT46781	30/06/2021	Negative	Negative
1	PAT47211	2021-04-07	Negative	Negative

## Sheet: Sens Spec PPV NPV
Sum of Number	Column Labels
Row Labels	Negative	positive	Grand Total
Negative	444		444
positive	34	78	112
Grand Total	478	78	556
					Rapid antigen test
			PCR		Positive	Negative
				Positive	78	34	112	20.1439		0.696429
							0			16.318				1125
				Negative	0	444	444
					78	478	556
					Sensitivity	69.6429
					Specificity	100
					PPV	100
					NPV	92.887				69.6429

## Sheet: Sheet1
OBSERVATION ( O)					EXPECTED E				(O-E)2/E
	Positive	Negative				Positive	Negative			Positive	Negative
rapid	78	478	556		rapid	95	461		rapid	3.04211	0.626898
PCR	112	444	556		PCR	95	461		PCR	3.04211	0.626898
	190	922	1112
		922
									X2	7.33801
									DF	1
									P VALUE	0.00675117

## Sheet: Ct Range
Sum of Number	Column Labels
	Negative	Negative Total	positive				positive Total	Grand Total
Row Labels	(blank)		<20	20 - <30	30 - <35	35 - 40
Negative	444	444	4	9	9	12	34	478
positive			45	31	2		78	78
Grand Total	444	444	49	40	11	12	112	556
			Ct	Antigen Positive	Antigen Negative	Total	Percent (%)
			<20	45	4	49	91.8367
			20 - <30	31	9	40	77.5
			30 - <35	2	9	11	18.1818
			35 - 40	0	12	12	0

## Sheet: Sheet4
Count of Number Age group	Column Labels
	NEGATIVE							NEGATIVE Total	positive				positive Total	(blank)		(blank) Total	Grand Total
	Negative	Negative Total	positive				positive Total		positive			positive Total		(blank)	(blank) Total
Row Labels	(blank)		<20	20 - <30	30 - <35	35 - 40			<20	20 - <30	30 - <35			(blank)
0-10									2	2		4	4				4
11--20						1	1	1		2		2	2				3
21-30			1	1			2	2	8	5		13	13				15
31-40			1	1	2	2	6	6	10	7	1	18	18				24
41-50			1	2	2	4	9	9	6	3		9	9				18
51-60				2	2	2	6	6	4	3	1	8	8				14
61-70			1	2		2	5	5	5	3		8	8				13
71-80				1	3	1	5	5	10	4		14	14				19
81-90										2		2	2				2
(blank)	444	444						444									444
Grand Total	444	444	4	9	9	12	34	478	45	31	2	78	78				556
		Ct
	Age group		<20	20 - <30	30 - <35	35 - 40	Total
		0-10
		11--20				1	1
		21-30	1	1			2
		31-40	1	1	2	2	6
		41-50	1	2	2	4	9
		51-60		2	2	2	6
		61-70	1	2		2	5
		71-80		1	3	1	5
		81-90
			4	9	9	12	34
